# Supplementary material for: Cancer Vaccination against Extracellular Vimentin Efficiently Adjuvanted with Montanide ISA 720/CpG
Source: Cancers (Basel). 2022 May 24;14(11):2593. doi: 10.3390/cancers14112593 (PMC9179438; doi:10.3390/cancers14112593)
Supplement: Supplementary file 1 [file cancers-14-02593-s001.zip]

Archive with 1 entries (1 files):
- cancers-1652140-supplementary.pdf
